# Supplementary material for: Shiver Me Tinders and Ring a Ding for a Fling—Sex Tech Use during COVID-19: Findings from a UK Study
Source: Healthcare (Basel). 2023 Mar 20;11(6):897. doi: 10.3390/healthcare11060897 (PMC10048256; doi:10.3390/healthcare11060897)
Supplement: Supplementary file 1 [file healthcare-11-00897-s001.zip]

Archive with 1 entries (1 files):
- healthcare-2199192-supplementary.pdf
